# Supplementary material for: Influence of the Deep Cryogenic Treatment on AISI 52100 and AISI D3 Steel’s Corrosion Resistance
Source: Materials (Basel). 2021 Oct 24;14(21):6357. doi: 10.3390/ma14216357 (PMC8585173; doi:10.3390/ma14216357)
Supplement: Supplementary file 1 [file materials-14-06357-s001.zip]

Archive with 5 entries (5 files):
- SM/SM1.jpg
- SM/SM2.png
- SM/SM3.png
- SM/SM4.jpg
- SM/SM5.jpg
